# Supplementary material for: Glyoxal Fixation Is Optimal for Immunostaining of Brain Vessels, Pericytes and Blood-Brain Barrier Proteins
Source: Int J Mol Sci. 2022 Jul 14;23(14):7776. doi: 10.3390/ijms23147776 (PMC9317650; doi:10.3390/ijms23147776)
Supplement: Supplementary file 1 [file ijms-23-07776-s001.zip]

Archive with 1 entries (1 files):
- ijms-1758097-supplementary.pdf
